# Supplementary material for: Social Isolation, Hospitalization, and Deaths from Cardiovascular Diseases during the COVID-19 Epidemic in São Paulo Metropolitan Area in 2020
Source: Int J Environ Res Public Health. 2022 Sep 2;19(17):11002. doi: 10.3390/ijerph191711002 (PMC9518093; doi:10.3390/ijerph191711002)
Supplement: Supplementary file 1 [file ijerph-19-11002-s001.zip]

Archive with 1 entries (1 files):
- ijerph-1877683-supplementary.pdf
